# Supplementary material for: Social Interactions of Juvenile Brown Boobies at Sea as Observed with Animal-Borne Video Cameras
Source: PLoS One. 2011 May 4;6(5):e19602. doi: 10.1371/journal.pone.0019602 (PMC3087809; doi:10.1371/journal.pone.0019602)
Supplement: Table S1 — Summary of derived model terms from GLMs and LMMs for probability of chasing flights, flight duration during chasing flights, chasing flight duration with adults or juveniles and probability of plunge diving in the presence of brown boobies and other species. Provided are estimates of the coefficient and its standard error (b ± s.e), as well as level of significance (P). (XLS) [file pone.0019602.s001.xls]

## Sheet: Table1
Table S1
	b ± SE	P
Chase
Intercept	-1.281883 ± 0.441492	< 0.01
Days since fledging	0.004557 ± 0.011888	0.70
Flight duration*
Intercept	-10.585 ± 43.871	0.79
Days since fledging	3.240 ± 1.177	< 0.01
Chase	101.125 ± 31.229	< 0.01
Flight duration (adult vs juvenile)*
Intercept	43.627 ± 37.180	0.72
Days since fledging	2.833 ± 3.035	0.27
Adult/Juvenile	440.809 ± 439.094	< 0.001
Plunge diving in the presence of booby
Intercept	-0.849785 ± 0.367311	< 0.05
Days since fledging	0.006517 ± 0.010325	0.53
Plunge diving in the presence of other species
Intercept	-4.36709 ± 1.16034	< 0.001
Days since fledging	0.07587 ± 0.02066	< 0.001
